# Supplementary material for: Effects of maternal BMI on early pregnancy endocrine–metabolic function and offspring development: Evidence from a retrospective cohort and animal model
Source: PLoS One. 2026 Jan 8;21(1):e0333081. doi: 10.1371/journal.pone.0333081 (PMC12782434; doi:10.1371/journal.pone.0333081)
Supplement: S1 File — (XLSX) [file pone.0333081.s001.xlsx]

## Sheet: Human
group	Conception method		Mode of delivery	Gestational age	height	weight	age	name	TG	TC	HDL	FPG	RI	PI	S/D	the sum of S/D	weight	height	BMI	Menarche	Menstrual days	Menstrual cycle	Previous miscarriage	Adverse pregnancies	HCG 6W	E2 6W	P 6W	HCG 7W	E2 7W	P 7W	HCG 8W	E2 8W	P 8W
1	0	1	2	36	49	2940	31	***	0.51	3	0.93	3.88	0.91	2.97	10.78	21.55	45	162	17.15	14	5	27	1	1	8719.6	240.8	98.68	34719.1	313.52	118.78	137690	701.62	147.04
1	0	1	1	38	50	3410	26	***	0.77	3.1	1.21	4.32	0.91	4.16	10.75	21.5	44	163	16.56	14	6	28	2	2	28456.1	334.57	72.42	71066.7	390.85	91.51	157684	538.31	69.13
1	0	1	1	36	47	2430	31	***	0.34	3.2	0.95	4.48	0.86	4.76	10.05	20.1	46	158	18.43	14	7	33	1	1	14322.9	401.5	67.49	98211.3	605.76	61.66	200000	1084.59	74.61
1	0	0					39	***	0.57	4.3	1.09	4.32	0.87	2.56	8.05	16.1	46	162	17.53	15	6	30	2	1	19591.1	444.39	98.64	41122.9	490.04	103.46	73885.1	639.06	112.03
1	1	0					28	***	0.98	3.3	0.89	4.78	0.76	1.68	4.26	8.52	44	157	17.85	12	6	25	0	0	6021.1	313.72	86.58	23220.8	350.8	92.13	63272.7	425.81	101.23
1	0	1	2	38	50	2950	27	***	0.71	2.9	0.9	4.08	0.89	2.87	10.12	20.24	50	165	18.37	13	7	26	1	1	19700	188.51	89.95	85646	614.99	63.46	112215	1061.33	80.77
1	0	1	2	38	49	3400	34	***	0.59	3.6	1.19	4.68	0.73	1.5	4.15	8.3	47	160	18.36	12	3	28	1	1	35675.5	711.21	95.91	116816	1038.79	81.65	153111	1253.99	81.03
1	1	1	1	40	50	3460	25	***	0.97	2.9	0.86	5.14	0.9	2.96	9.61	19.22	49	168	17.36	14	5	40	2	1	9833.3	198.44	66.51	16554.3	298.36	53.81	44535.3	285.95	49.34
1	0	1	2	38	50	3770	33	***	1.17	3.8	1.17	4.16	0.88	2.44	9.45	18.9	46	160	17.97	13	6	28	4	3	56549.9	637.37	73.26	102226	772.96	97.93	151448	1016.41	89.31
1	1	0					26	***	0.88	4.6	1.33	4.84	0.82	2.27	5.61	11.22	43	158	17.22	13	7	38	0	0	8686.7	448.82	90.8	20807.3	383.41	124.63	38223.4	543.74	106.81
1	0	0					31	***	1.32	4.1	0.99	4.18	0.84	2.43	6.21	12.41	46	158	18.43	12	7	29	3	3	5047.4	298.69	104.41	45847.4	578.56	114.32	127096	1443.64	102.08
1	0	1	1	38	50	3210	29	***	0.83	5.3	1.42	5.02	0.89	2.55	8.55	17.1	42.5	158	17.02	13	7	37	2	2	21119.1	378.86	87.09	82839.4	1680.38	125.69	175421	1195.33	120.16
1	0	1	1	40	50	3350	28	***	0.82	3.9	1.01	4.1	0.66	1.19	4.5	9	45	162	17.15	14	7	29	0	0	3890	220.3	60.13	14126.6	256.36	63.58	37449	272.48	54.54
1	1	1	2	38	50	2980	36	***	0.92	4.1	1.01	3.9	0.85	2.3	6.56	13.12	45	162	17.15	12	4	30	3	3	27608.4	456.99	104.55	88245.7	737.95	112.3	185752	823.47	108.04
1	0	1	1	39	50	2870	27	***	1.13	4.7	1.61	4.72	0.83	2.12	6.13	12.26	42	155	17.48	12	7	32	1	1	15782.6	434.73	47.34	51757.5	765.01	98.19	160843	958.56	105.01
1	0	1	1	37	50	2710	30	***	0.76	3.9	0.91	4.12	0.85	2.65	6.65	13.3	45	162	17.15	13	5	30	3	3	9799.3	151.14	42.91	34711.4	325.58	70.44	71938.3	266.78	91.58
1	0	0					25	***	0.39	4.2	1.53	3.82	0.81	1.93	5.2	10.39	41.5	156	17.05	13	5	33	0	0	33419.9	184.72	92.74	86164.7	400.06	78.21	112388	520.33	89.3
1	0	1	2	38	50	2960	31	***	0.92	4.7	1.41	4.53	0.87	2.47	7.93	15.86	44	156	18.08	15	6	26	2	2	18071.9	457.01	89.44	33996	584.63	90.26	69060.9	600.1	95.39
1	0	1	1	39	50	2550	26	***	0.67	3.7	0.8	3.99	0.87	2.52	7.44	14.88	45	162	17.15	13	4	29	1	1	16957.2	433.22	91.76	63500.1	1035.29	98.69	95118.6	752.87	116.58
1	0	1	1	39	50	2560	31	***	0.43	3.8	1.05	4.07	0.9	2.81	10.37	20.74	45	162	17.15	13	5	30	0	0	18535.5	621.51	111.73	59269.7	1142.02	115.81	186807	2105.98	110.78
1	0	1	2	40	50	3910	29	***	0.96	5.7	1.7	4.26	0.82	1.95	5.74	11.47	49	165	18	13	6	35	0	0	90559.3	695.14	114.09	130005	803.55	89.57	178064	1135.24	128.89
1	0	1	1	40	52	3505	27	***	0.42	3.4	1.27	4.15	0.78	1.8	4.55	9.1	46.5	165	17.08	13	6	30	0	0	46342.6	438.97	121.9	122955	667.22	146.68	195290	1127.01	133.9
1	0	1	1	38	49	2910	31	***	0.29	3.4	1.08	4.37	0.78	1.64	4.5	9	46.5	164	17.29	14	8	28	1	1	17345	506.99	52.99	76803.8	656.17	100.11	200000	1297.18	132.51
1	0	0					29	***	0.61	3.7	1.32	3.95	0.87	2.28	7.56	15.12	44	160	17.19	13	7	30	1	1	53231	694.62	186.11	180867	1235.18	170.4	200000	1555.48	157.17
1	0	1	1	38	51	3430	35	***	1.64	4.6	0.92	4.97	0.84	2.21	6.77	13.54	45	162	17.15	13	7	35	1	1	38504.7	756.52	74.6	73339.4	829.53	63.5	123801	782.28	90.89
1	0	1	1	36	49	2720	35	***	0.45	4.2	1.05	4.48	0.81	1.9	5.08	10.15	45	162	17.15	13	6	25	1	1	45486.3	605.14	109.98	142104	1216.81	130.76	200000	1277.03	161.5
1	0	1	1	38	50	3170	29	***	0.49	2.6	0.75	3.71	0.77	1.82	4.34	8.67	49	166	17.78	14	7	30	1	1	37559.8	712.43	68.71	102654	1093.37	74.95	135695	1128.37	81.25
1	0	1	1	38	50	3260	33	***	0.59	3.9	1.06	3.79	0.86	2.5	6.95	13.9	44	163	16.56	13	6	28	1	1	18191.4	529.42	84.78	68278.5	810.51	97.48	151654	1191.45	138.97
1	0	1	2	38	50	2800	30	***	0.79	4.2	1.02	3.2	0.76	1.61	4.22	8.44	51.5	174	17.01	14	7	32	0	0	12341	414.71	68.8	37354	676.6	112.45	65224.7	787.33	101.81
1	0	1	1	39	50	3110	34	***	1.06	4	0.81	4.7	0.87	2.48	7.8	15.6	45	162	17.15	13	5	22	1	1	9346.1	291.17	40.36	50148.5	516.84	113.8	131632	873.12	82.09
1	0	1	2	38	50	3450	28	***	0.74	3.7	0.87	3.5	0.85	2.5	6.8	13.6	40	158	16.02	13	7	40	1	1	8892	842.58	93.83	30184.8	1251.64	74.71	94517	554.04	93.72
1	0	1	1	37	49	2650	26	***	0.94	3.7	1.31	3.89	0.89	2.82	9.35	18.7	46	160	17.97	12	5	28	2	2	10371.7	428.96	148.76	47964.6	361.89	130.72	117325	1365.62	104.97
1	1	1	2	38	50	3340	32	***	1.05	4.2	1.14	4.58	0.85	2.32	6.45	12.9	44	159	17.4	14	5	30	4	4	76254.2	590.62	73.5	139193	477.34	142.41	196911	480.84	190.8
1	1	1	1	39	50	3100	29	***	0.95	3.5	0.88	3.86	0.82	2.15	5.55	11.1	47	160	18.36	14	6	30	1	1	35010.1	668.2	86.5	130291	881.32	90.76	234333	859.13	111.2
1	1	1	2	33	46	2280	31	***	0.34	2.8	0.85	3.95	0.84	2.25	6.25	12.5	51.5	168	18.25	14	6	28	4	4	23690.3	421.58	184.03	83047	752.11	190.35	138278	891.54	166
1	0	0					27	***	0.89	3.8	1.03	3.92	0.79	1.85	4.7	9.4	41.5	160	16.21	14	7	30	4	2	40383.3	1009.31	108.92	150164	1775.01	148.54	200000	2385.32	133.1
1	0	1	1	38	50	2860	35	***	1.47	5.1	1.2	3.76	0.9	2.6	9.43	18.86	47	160	18.36	14	6	35	1	1	16591.4	244.48	97.95	96918.7	1065.72	119.86	197419	1352.72	97.65
1	1	1	1	39	50	2940	27	***	0.5	3.6	1.05	3.19	0.81	2.14	5.4	10.79	47	162	17.91	12	6	33	1	1	26985.3	1399.05	90.1	92259.2	1541.6	99.3	119048	1083.61	89.3
1	0	1	2	37	48	2940	29	***	0.73	3.7	0.93	4.42	0.84	2.22	6.1	12.19	48	163	18.07	13	6	28	2	2	12074.1	264.97	170.97	66074.3	603.32	151.06	147372	1078.23	190.8
1	1	1	2	37	49	2880	26	***	1.32	4.3	1.03	4.45	0.89	2.85	8.5	17	46	160	17.97	14	7	30	0	0	26941	418.63	190.8	84844.2	272.52	190.8	163630	405.38	105.26
1	0	1	2	38	50	3005	27	***	0.69	3	0.89	4.39	0.85	2.29	6.65	13.3	46	162	17.53	14	7	30	1	1	14330	113.35	75.63	31183.3	357.37	108.01	70685.2	879.07	119.41
1	0	1	1	38	50	3110	25	***	0.84	4.4	1.31	4.52	0.85	2.22	7.28	14.56	45	172	15.21	13	7	30	0	0	26146	379.1	58.93	62416	505.2	48.91	91288.1	885.9	79.8
1	0	1	1	38	50	2910	28	***	0.64	5.5	1.44	4.25	0.84	2.18	6.02	12.04	40	155	16.65	13	7	28	2	2	10406.1	233.44	110.14	28626.7	269.98	89.63	58059.2	462.68	97.38
1	1	1	1	39	50	3330	33	***	1.48	8	2.31	4.35	0.83	2.15	5.86	11.72	46	159	18.2	14	5	28	6	6	9260.2	210.55	104.1	72022.1	1491.87	114.25	200000	2012.69	114.14
1	0	1	2	38	50	3325	32	***	0.58	4.4	1.34	4.49	0.84	2.28	6.39	12.78	44	156	18.08	13	7	27	0	0	34800.7	406.78	52.16	114890	617.06	111.68	181701	788.92	90.9
2	1	1	1	37	50	2650	33	***	1.54	3.6	1.14	3.06	0.89	2.7	8.9	17.8	56.5	171	19.32	17	5	28	2	2	10652.3	293.13	99.99	23758.9	472.41	50.52	41764	454.07	80.76
2	0	1	1	37	49	3150	31	***	0.45	3.7	1.15	4.25	0.78	2.13	6.95	13.9	54.5	170	18.86	13	5	24	3	3	15797.2	419.19	135.34	64974.4	559.2	115.27	167581	1440.37	123.83
2	0	1	1	40	50	3230	26	***	0.55	4.1	1.21	3.64	0.74	1.52	3.85	7.7	46.5	156	19.11	14	7	45	1	1	35131.1	804.97	76.97	108992	1258.99	82.41	163855	2127.69	77.7
2	0	1	1	38	50	3210	31	***	0.85	3.6	0.89	4.22	0.89	2.95	8.8	17.6	54.5	160	21.29	13	7	30	1	1	36401.8	809.3	52.99	106049	1319.67	35.58	158757	1819.66	83.73
2	0	0					33	***	0.5	3.5	1.12	4.54	0.79	1.51	4.7	9.4	51	160	19.92	13	8	28	1	1	68874.5	727.79	127.63	115155	1355.43	157.62	171854	1682.45	164.47
2	0	1	2	37	50	3060	36	***	1.22	5.6	0.99	4.46	0.9	2.22	9.45	18.9	44.5	150	19.78	13	5	28	4	3	42750	2022.02	89.55	122119	1751.59	107.47	218578	2168.66	61.83
2	0	1	2	39	50	2950	27	***	0.42	4	1.41	4.6	0.86	2.45	7	14	53	163	19.95	14	6	42	3	3	45678.2	552.61	66.7	167448	1271.04	65.37	200000	1789.12	66.22
2	1	1	2	39	50	3090	31	***	1.05	3.3	1.05	4.18	0.89	3.07	9.1	18.19	44	154	18.55	14	4	29	3	1	25190.2	340.66	66.09	57263.3	616.16	135.12	123359	1502.1	124.94
2	0	1	2	40	50	3300	34	***	0.62	4.9	0.97	4.41	0.87	2.54	7.3	14.6	47	157	19.07	13	7	28	1	1	13669.4	463.89	92.45	46921.8	955.66	103.53	134419	1630.74	104.85
2	0	1	1	37	49	3440	26	***	0.39	3.4	1.11	4.61	0.86	2.4	6.85	13.7	47.5	156	19.52	13	6	30	2	2	78553.2	620.6	89.98	156399	1327.74	78.4	190891	1561.43	104.88
2	0	0					27	***	0.47	2.9	0.82	4.38	0.86	2.84	7.65	15.3	46	154	19.4	14	6	60	0	0	15559	795.69	84.1	64885.7	807.93	85.84	128864	1144.31	100.45
2	0	1	2	40	50	2970	31	***	0.42	3.6	1.1	3.96	0.78	1.83	5.1	10.2	47	155	19.56	14	5	26	2	1	30542.1	948.76	81.81	99556.2	1188.37	94.61	184457	1366.42	85.72
2	0	0					27	***	0.57	3.8	1.91	5.13	0.86	2.89	8.35	16.7	47	157	19.07	13	5	28	3	3	19239.5	834.42	89.66	55274.7	1132.47	76.83	120521	1452.36	84.44
2	0	1	1	37	49	2650	33	***	0.28	4	1.06	4.4	0.86	2.55	8.69	17.38	50	159	19.78	12	5	32	3	3	14903.3	495.67	84.21	91337.5	1728.74	69.31	193018	2561.35	100.93
2	0	1	1	38	50	3060	26	***	1.57	4.3	1.12	4.03	0.82	2.05	6.6	13.2	50	161	19.29	14	7	30	2	2	27172.6	1034.51	151.14	101050	1495.9	116.05	178967	1886.15	106.61
2	0	1	1	38	50	3010	26	***	1.38	3.9	1.09	3.97	0.89	3.02	10.5	21	53	165	19.47	14	6	31	2	1	16806.9	372.4	85.44	108278	718.69	84.36	165994	1041.14	75.92
2	0	0					35	***	1.84	3.8	0.86	4.95	0.9	2.6	10.75	21.5	51	160	19.92	14	6	30	1	1	13785.8	609.7	68.57	22265.5	1126.56	60.72	33085.3	990.8	63.2
2	0	1	2	40	50	3060	31	***	0.6	3.5	1.07	4.66	0.89	2.55	8.88	17.76	49	162	18.67	14	3	33	1	1	18649.9	883.58	183.19	60889.4	1329.87	92.21	126088	1136.01	116.79
2	0	1	1	38	50	3030	32	***	1.3	4.1	1.01	3.76	0.81	2.05	5.48	10.96	47	154	19.82	14	7	37	2	2	21904.8	708.75	190.8	55030.2	1108.8	165.31	94354.6	643.3	163.96
2	0	1	1	40	50	3300	27	***	0.65	3.5	0.87	4.34	0.88	2.45	7.93	15.86	45.5	156	18.7	12	6	35	1	1	13265.1	601.69	85.17	78513.7	1120.04	69.51	152056	1549.13	83.67
2	1	0					28	***	0.96	4	1.15	3.59	0.79	1.77	4.84	9.67	53	165	19.47	14	7	30	1	1	18118.5	1117.02	190.8	47172.7	450.14	63.5	108585	729.42	82.04
2	0	1	2	38	50	3140	36	***	1.54	3.7	0.94	4.65	0.82	1.8	5.42	10.83	47	157	19.07	13	5	28	3	3	37112.2	355.54	124.1	81732.2	1102.95	116.81	122537	1638.31	68.91
2	0	1	1	39	48	2650	35	***	0.73	3.7	1.34	4.35	0.8	1.69	5.2	10.4	55	168	19.49	14	6	29	3	3	20254.7	500.53	59.56	46039.1	911.39	41.06	92100.9	1211.09	47.46
2	0	1	1	38	49	2970	33	***	0.36	3.6	1.06	4.66	0.84	2.13	6.05	12.1	46	153	19.65	12	6	28	2	2	47998.2	556.35	57.09	87936.4	1008.89	85.59	131912	1638.44	125.37
2	1	0					30	***	0.44	3.6	1.03	4.43	0.93	2.71	14.8	29.6	51	163	19.2	14	7	28	2	2	31286.1	266.4	66.89	77575.2	551.34	118.86	124728	816.46	119.39
2	1	0					28	***	0.9	3.2	0.83	4.76	0.89	2.53	8.83	17.65	47	157	19.07	15	6	28	2	2	36987	1245	47.63	83947.9	787.05	108.66	165210	1271.41	126.81
2	0	1	2	35	48	2420	34	***	0.62	4.4	1.29	4.78	0.89	2.38	9.3	18.6	47	157	19.07	13	6	29	2	1	13605.2	333.04	95.43	48302	425.08	67.77	122402	697.92	79.93
2	1	1	1	38	50	2690	26	***	0.34	2.4	0.9	4.3	0.85	2.32	6.76	13.52	47	157	19.07	14	8	30	1	1	16614.5	400.45	140.76	48534.4	395.75	189.25	85571.1	1004.51	77.99
2	0	1	1	40	50	3600	26	***	0.87	3.8	1.78	4.5	0.87	2.5	8.45	16.9	47	157	19.07	13	5	32	1	1	20217.2	667.42	142.4	87616.9	1006.55	99.9	174088	1862.95	120.37
2	0	1	2	38	50	3390	35	***	1.05	4.2	1.04	4.88	0.8	1.9	4.81	9.62	47	157	19.07	14	8	45	2	2	44275.8	426.95	81.95	97132	637.97	76.8	194479	959.6	133.05
2	0	0					33	***	0.73	3.9	1	4.46	0.86	2.23	7.75	15.49	46	155	19.15	12	6	30	1	1	42357.4	621.03	62.21	118148	918.5	95.15	161636	1353.34	99.12
2	0	1	1	39	50	3280	25	***	0.92	3.8	0.91	4.64	0.88	2.5	8.2	16.4	44.5	153	19.01	14	7	30	0	0	23417.5	591.25	63.6	84132.9	1218.05	75.76	114054	1585.45	82.55
2	0	0					33	***	0.83	4.4	0.93	3.32	0.9	2.79	8.89	17.78	50	159	19.78	13	4	30	3	3	54271	644	84.68	126253	1203.69	71.31	200000	1762.14	91.3
2	0	1	1	40	49	2630	30	***	1.22	3.2	1.02	4.1	0.83	2.01	5.72	11.43	50	162	19.05	13	7	28	1	1	19179.4	300.51	101.31	73941.2	1315.75	126.87	114662	1068.81	97.86
2	1	0					27	***	0.76	3.8	1.42	4	0.87	2.43	7.7	15.4	52	162	19.81	13	5	23	0	0	16617.8	251.2	81.23	84014.3	540.76	71.33	168577	837.23	75.76
2	0	0					33	***	0.54	4.7	1.39	3.65	0.87	2.4	7.41	14.82	47	159	18.59	14	7	30	2	2	23770.2	259.57	139.71	70545.8	380.73	124.89	110653	1897.17	146.29
2	0	1	1	37	50	2640	29	***	0.49	3.9	0.91	3.91	0.89	2.52	9.29	18.57	44.5	155	18.52	13	7	30	1	1	15411.8	298.02	82.29	60856.6	647.89	68.84	118071	932.37	72.49
2	1	1	1	36	49	2680	34	***	0.92	3.9	1.01	3.9	0.81	2.02	5.29	10.58	53	164	19.71	13	7	30	1	1	40696.7	249.29	116.31	84205.7	578.34	91.16	118681	678.61	116.06
2	0	1	2	39	50	3180	33	***	1.21	4	1.22	4.86	0.88	2.39	8.65	17.3	49	158	19.63	13	6	28	2	1	19776	455.7	69.8	126680	803.17	96.05	198508	1543.14	124.76
2	0	1	1	39	50	3700	37	***	0.92	5.2	1.3	3.78	0.85	2.32	6.13	12.25	46	153	19.65	14	5	35	1	1	21350.3	562.43	64.09	106388	963.69	67.92	166388	1163.69	67.92
2	0	0					28	***	0.8	3.9	1.12	4.7	0.87	1.87	7.58	15.16	54	165	19.83	13	7	32	2	2	8885.1	171.7	58.93	68069.2	478.04	95.12	136942	913.89	115.29
2	0	1	2	37	50	3260	33	***	1.23	4.6	1.15	5.06	0.86	2.46	6.82	13.63	53	160	20.7	13	7	30	2	3	20002.2	448.94	70.28	78016.1	865.84	46.17	127980	1049.04	71.92
2	0	1	1	38	50	3360	27	***	0.83	4.6	1.25	4.51	0.82	2.13	5.62	11.24	60	165	22.04	13	9	35	1	1	26376.5	458.64	94.61	99407.5	168.98	72.27	134842	1443.81	65.71
2	0	1	1	37	49	3000	28	***	0.69	3.7	1.22	4.26	0.91	2.97	11.15	22.3	57	165	20.94	13	5	29	1	1	12203.2	308.34	66.9	54603.1	647.97	129.61	123306	1367.36	57.99
2	0	1	1	38	50	3010	27	***	0.73	3.7	1.15	4.65	0.83	2.31	5.87	11.74	64	175	20.9	13	6	45	0	0	22143.1	364.61	67.77	57996.9	524.82	70.97	99400.3	558.46	83.53
2	0	1	1	38	50	2610	35	***	0.96	5	1.22	4.68	0.81	1.85	5.4	10.8	60	160	23.44	13	7	29	2	2	29249.7	465.31	114.27	63193.7	520.73	74.19	132903	636.04	86.77
2	1	0					28	***	1.21	5.2	1.24	4.24	0.81	2.27	5.26	10.51	61	169	21.36	14	7	80	0	0	18999	800.71	95.73	90582	1244.15	155.7	168466	2602.43	71.95
2	0	0					29	***	0.78	3.8	1.27	3.34	0.82	1.97	5.42	10.83	63	164	23.42	13	7	29	2	2	16654	534.5	41.88	61634.6	1090.72	74.64	135422	1990.86	90.6
2	0	1	1	38	50	2930	30	***	1.09	3.2	0.81	4.29	0.89	2.86	8.83	17.65	58	165	21.3	13	5	30	2	2	22323.5	697.89	91.78	56141.9	918.67	102.87	90263.3	1394.23	107.55
2	0	1	1	40	50	3650	26	***	0.34	3.9	1.15	4.27	0.87	2.6	8.4	16.8	56	164	20.82	14	5	30	1	1	31850.2	283.11	136.04	94747.9	476.07	117.95	144169	689.16	111.74
2	0	1	2	39	50	3850	29	***	0.34	2.8	0.75	4.35	0.87	2.5	8.14	16.27	57	162	21.72	14	7	38	1	1	26627.4	477.03	51.01	53530.7	654.02	42.07	117511	1363.62	87.16
2	0	0					27	***	0.42	4	1.25	4.22	0.82	2.12	5.61	11.21	55	165	20.2	14	6	40	0	0	43019.5	692.97	122.56	67673.7	710.91	73.71	100262	1056.46	65.15
2	0	1	2	37	48	2340	30	***	0.66	3.9	0.94	4.39	0.88	2.34	8.87	17.74	50	152	21.64	14	7	31	2	2	86334.6	481.97	47.53	175071	719.62	141.44	200000	1046.54	134.59
2	1	0					35	***	1.61	5	1.15	4.12	0.85	2.41	6.75	13.5	53	157	21.5	14	5	30	0	0	18097.8	530.6	69.2	43869.2	559.58	68.74	74946.3	604.42	70.26
2	0	0					29	***	0.68	3.5	0.82	4.28	0.81	1.84	5.51	11.01	47	150	20.89	15	5	30	2	1	8020.1	413.31	53.91	54157.6	625.5	59.72	98477.5	815.65	82.29
2	0	1	2	39	49	3070	38	***	0.52	4.2	0.97	4.9	0.89	2.44	8.6	17.2	58	158	23.23	14	7	35	2	2	36727.7	393.94	58.12	131854	838.69	78.1	194178	1118.69	80.56
2	0	1	2	40	50	3630	28	***	0.58	3.8	0.97	4.78	0.87	2.5	7.75	15.5	56	158	22.43	14	8	31	1	1	17407.8	746.92	107.05	58446.4	1199.98	114.01	114857	1713.43	137.28
2	0	1	1	39	50	3160	27	***	0.6	3.9	0.89	4.51	0.83	2.44	6.2	12.4	60	160	23.44	14	7	31	1	1	17522	430.62	95.44	46735.8	825.47	72.03	145334	1316.17	75.18
2	1	1	2	33	41	1660	32	***	0.91	4.3	1.11	4.48	0.87	2.63	7.52	15.04	56	160	21.88	14	8	28	0	0	24447.6	1311.68	129.24	83844.1	325.92	173.2	162599	596.2	166.3
2	0	0					31	***	1.24	3.8	0.98	4.58	0.83	2.2	6.05	12.1	54	160	21.09	13	6	31	2	2	21417.3	314.07	139.08	58151.9	514.9	87.03	119385	757.78	88.19
2	0	1	1	40	50	3300	25	***	0.49	3.7	0.88	4.77	0.87	2.65	9	18	62	167	22.23	14	7	35	0	0	56473.7	833.4	155.9	143318	1758.95	103.84	197628	2052.67	79.59
2	0	1	2	38	50	3750	34	***	0.98	4	0.77	4.25	0.86	2.13	7.08	14.16	58	158	23.23	14	5	29	2	1	52701	719.45	39.85	113963	1390.73	78.43	154390	2095.68	70.11
2	0	1	2	28	40	1300	32	***	0.51	4.6	1.01	4.53	0.88	2.71	7.54	15.08	55	160	21.48	15	4	29	1	1	29547.8	300.74	57.06	85154.8	754.5	96.38	193032	1179.45	98.3
2	0	1	2	38	50	3760	30	***	0.92	4	1.13	4.7	0.9	2.65	9.85	19.7	59	158	23.63	14	5	29	0	0	29574.4	855.51	69.93	79830.7	1340.66	102.33	99799.4	1713.53	101.62
2	1	0					33	***	1.06	4.4	1.38	4.09	0.77	1.63	4.22	8.43	55	160	21.48	13	7	30	0	0	29201	1042.99	127.2	154702	2448.15	133.5	196351	2395.89	122.9
2	0	1	2	38	50	3250	31	***	0.56	4.3	1.24	4.67	0.84	2.23	6.76	13.51	63	167	22.59	13	7	35	3	3	79584	625.02	49.46	114927	1142.7	82.34	138870	1204.28	89.64
2	0	1	1	39	50	3150	32	***	0.94	4.1	1.11	4.53	0.76	1.55	4.31	8.62	51	158	20.43	16	6	24	2	2	10998.6	807.03	57.06	60806.1	587.26	64.99	121541	736.51	63.6
2	1	1	2	39	50	3270	29	***	1.17	3.6	1.41	4.25	0.81	2.15	5.27	10.53	54	162	20.58	13	4	32	3	3	35075.3	1198.13	59.32	78109.6	2035.56	106.34	127188	2425.78	98.95
2	0	1	2	37	48	2360	29	***	1.35	4.6	0.88	4.63	0.82	2.2	5.8	11.6	53	157	21.5	13	6	38	4	3	28572.2	358.39	86.78	67203.5	558.78	53.16	78057.3	818.93	69.58
2	0	1	2	38	50	3100	31	***	0.44	3.1	0.87	3.61	0.82	2.04	6.15	12.3	53.5	159	21.16	14	7	42	4	4	28168.6	568.51	68.19	71148.3	849.1	75.88	88230.9	789.58	64.94
2	0	0					38	***	0.69	3.5	0.95	4.81	0.84	2	6.24	12.48	59	170	20.42	14	6	30	3	3	19170.4	366.86	83.29	83553.4	564.38	74.29	190374	628.19	61.73
2	0	0					30	***	1.22	4.3	0.77	4.31	0.87	2.4	7.75	15.5	52	160	20.31	15	5	30	1	1	11850	650.68	114.1	49130	809.26	76.76	112651	900.35	130.06
2	0	1	2	39	50	3580	31	***	0.82	3.1	0.96	4	0.87	2.58	7.64	15.27	58	168	20.55	13	3	28	3	3	25049.8	566.22	71.92	87568.8	1051.95	78.6	140606	1332.12	86.41
2	0	1	2	39	50	3390	30	***	0.51	4	1.2	3.79	0.9	2.95	10	20	55	157	22.31	15	4	28	3	3	37207.5	808.99	110.9	140703	1526.44	99.8	168276	1999.08	104.38
2	0	1	1	39	50	3770	29	***	0.78	3.8	1.03	4.73	0.82	2.11	5.48	10.95	54	160	21.09	14	6	30	1	1	7851	226	71.2	28531	171.54	54.79	77917	515.13	64.42
2	0	0					31	***	0.53	3.1	0.81	5.04	0.79	2.05	4.74	9.47	56	160	21.88	14	6	30	1	1	14063.4	180.82	55.93	42884.5	217.98	61.4	92515.7	632.94	85.77
2	0	1	1	38	50	3380	31	***	0.58	3.3	1.04	4.42	0.9	2.89	10.25	20.5	58.5	167	20.98	14	5	29	1	1	13195.2	431.53	65.85	50495.5	667.13	87.19	142504	793.95	89.47
2	0	1	1	39	50	3460	31	***	0.82	3.6	0.96	4.12	0.88	2.8	9.2	18.4	56.5	158	22.63	12	6	28	1	1	64406.2	807.09	88.95	121866	722.32	61.95	136942	497.54	68.46
2	0	1	2	40	50	3340	32	***	0.8	3.6	0.88	4.55	0.87	2.57	7.8	15.6	58	165	21.3	14	7	33	2	2	9204.9	263.48	83.74	31605	337.75	78.9	97010.9	635.48	94.83
2	0	1	2	37	46	2700	34	***	0.61	3.2	1.02	3.94	0.86	2.3	7.1	14.2	56.5	160	22.07	12	7	32	5	4	25100.2	678.6	85.65	88774.4	1053.74	58.9	142860	1497.54	75.69
2	0	1	1	38	50	3010	26	***	0.75	2.9	0.78	4.23	0.79	2	4.78	9.56	55	165	20.2	12	7	28	2	2	20070.8	362.06	81.64	93929.8	488.11	63.53	173090	781.43	74.08
2	0	1	1	38	50	2820	27	***	0.88	3.4	0.99	4.08	0.87	2.78	9.24	18.48	56	165	20.57	13	7	33	1	1	26043	214.41	73.8	87443.5	695.78	68.35	152422	1161.52	68.67
2	0	0					29	***	0.66	3.6	0.82	4.37	0.88	2.48	7.75	15.5	57	158	22.83	15	7	27	2	2	30519.5	444.68	107.67	91902.3	482.58	90.67	126945	631.25	75.97
2	0	0					28	***	0.56	4.1	1.13	4.56	0.82	1.85	5.45	10.9	57	165	20.94	14	7	26	1	1	38928.9	1645.7	72.09	90189	737.45	87.44	158294	1085.16	79.66
2	1	1	2	39	50	3150	36	***	1.21	4.1	1.04	3.68	0.92	2.93	13.49	26.98	59	165	21.67	14	7	29	5	2	24862.9	520.51	106	63867.1	898.83	71.68	159366	718.6	62.08
2	0	1	1	39	50	3100	34	***	0.64	3.1	0.83	4	0.9	2.7	9.75	19.5	65	168	23.03	13	5	24	2	1	52771.5	781.66	91.96	118314	1052.27	88.57	173139	1506.46	105.85
2	0	0					36	***	1.49	5.2	1.28	4.32	0.88	2.4	8	16	53	158	21.23	12	3	24	4	2	11547.1	1352.7	105.3	50750.6	1367.76	111.83	110226	1331.46	97.65
2	0	1	1	38	50	2900	32	***	0.83	3.5	1.06	4.55	0.89	2.45	8.5	17	50	156	20.55	12	7	28	1	1	28771.8	590.2	69.01	57389.8	1059.22	82.31	128650	1938.35	83.39
2	0	1	2	37	50	3300	36	***	1.02	3.8	0.76	4.59	0.81	1.86	5.21	10.41	63	167	22.59	14	7	40	3	3	45971.2	685.34	86.21	115637	1064.79	99.54	145550	1338.93	102.4
2	0	1	1	38	50	3350	24	***	1.42	3.4	0.81	6.2	0.78	1.68	4.45	8.9	51	150	22.67	15	4	31	2	2	15227.2	277.43	85	53476.3	457.82	86.55	72152.6	773.37	107.48
2	0	1	1	39	50	3380	30	***	0.5	2.8	1.03	5.39	0.8	2.05	5.19	10.37	56	164	20.82	12	7	35	1	1	39852.4	620.46	65.25	93153.4	1070.14	57.6	178219	1545.7	65.49
2	0	1	2	39	50	3750	27	***	0.9	3.8	1.02	4.24	0.84	2.3	6.23	12.45	61	160	23.83	15	7	30	3	2	34434.6	514.07	76.23	88462.1	550.5	82.93	130099	696.05	88.16
2	0	0					24	***	1.31	4.5	1.05	5.11	0.85	2.4	6.7	13.4	60	168	21.26	13	4	30	2	2	66720.9	963.73	117.28	135465	1439.83	121.8	172470	1617.99	108.01
2	0	1	1	39	50	3460	25	***	0.52	4.8	1.21	4.76	0.88	2.8	8	16	54	155	22.48	14	7	30	2	2	19247.4	369.17	41.05	65479.2	656.19	51.9	153570	1037.5	80.25
2	0	1	2	37	48	2820	35	***	1.24	4.1	1.12	3.92	0.93	2.52	13.47	26.93	53	159	20.96	12	5	28	2	1	6435.3	322.49	131.66	49301.8	1217.06	122.62	149801	1786.95	133.19
2	0	1	2	38	50	3070	34	***	0.46	3.5	0.98	4.44	0.86	2.26	7.15	14.3	58	165	21.3	13	6	28	2	1	42428.8	418.26	87.6	65028.8	363.32	60.88	118754	973.4	121.92
2	0	1	2	38	50	3300	33	***	0.63	4.3	1.14	4.77	0.83	2.25	5.8	11.6	57	158	22.83	13	7	33	2	2	23936.9	625.1	68.78	46879.7	635.68	42.43	107359	831.6	46.39
2	0	1	1	39	50	3220	28	***	0.67	4.8	1.13	4.35	0.84	2.31	6.25	12.5	54	157	21.91	14	7	30	2	2	29463.8	725.58	90.96	101453	1048.91	101.04	142021	1382.21	85.8
2	0	1	1	38	50	2770	34	***	1.39	5.6	1.12	4.9	0.77	1.81	4.4	8.8	51	155	21.23	13	5	28	4	4	45115.3	752.29	78.29	80944.1	899.97	88.82	130776	1255.04	66.04
2	0	1	1	38	50	2930	28	***	0.47	3.9	1.13	3.94	0.82	2.05	5.7	11.4	59	158	23.63	13	3	33	2	2	22379.2	1389.3	176.76	45424.7	1252.56	130.15	116918	1404.1	150.6
2	0	1	1	37	50	3600	31	***	0.77	4.2	1.1	4.64	0.89	2.61	9.5	19	59	168	20.9	13	8	25	4	2	55054	632.12	93.62	132036	1633.94	89.84	175506	2168.87	96.12
2	0	0					33	***	0.7	3.2	1.01	5	0.83	2.31	7.47	14.93	57	165	20.94	12	5	28	1	1	13820.9	322.02	96.38	40541.1	455.36	73.88	106333	917.78	90.87
2	0	0					29	***	0.6	3.2	0.87	4.05	0.91	2.77	10.93	21.85	55	160	21.48	12	7	70	1	1	36438.1	510.52	79.26	115828	785.26	89.77	191365	938.25	51.59
2	0	1	2	39	49	3435	30	***	0.64	3.6	1.01	4.06	0.86	2.67	7.14	14.28	56	166	20.32	13	6	30	3	1	35209	685	43.88	101646	1264.78	87.95	170827	1590.18	97.04
2	0	0					24	***	1.28	3.7	0.97	3.8	0.81	2.02	5.25	10.5	58	158	23.23	12	7	30	1	1	25262.3	614.81	82.87	47802.6	720.43	77.51	147687	1379.25	51.17
2	0	0					30	***	0.34	3.1	0.84	4.09	0.86	2.44	7.06	14.12	59	170	20.42	13	7	33	1	1	16791.1	736.24	44.05	52469.7	1124.5	75.29	87172.4	1380.11	60.34
2	0	1	1	38	50	3320	37	***	1.18	4.5	1.25	4.38	0.81	1.97	5.12	10.23	65	170	22.49	12	5	28	0	0	39225.1	458.7	119.22	76607.6	486.27	173.65	147035	1037.57	134.1
2	1	1	2	39	52	3880	30	***	0.72	5.3	1.4	4	0.88	2.77	9.3	18.6	55	156	22.6	13	4	35	3	2	24590.1	760.48	138.91	80177.8	1262.24	162.36	171956	1881.61	156.05
2	0	1	1	39	50	2980	24	***	0.65	3	0.82	3.98	0.8	1.86	7.15	14.3	45	145	21.4	13	8	33	1	1	22181.8	809.85	82.75	59819.1	1134.21	70.37	113847	1425.72	67.52
2	0	1	2	38	50	3890	32	***	0.3	4	1.15	4.62	0.91	3.1	11.45	22.9	51	159	20.17	14	10	28	0	0	58724	425.07	72	113133	785.45	108.52	129067	1142.46	97.7
2	1	1	1	40	50	3120	32	***	1.01	4	1.36	4.79	0.8	2	4.96	9.92	55	165	20.2	15	6	29	1	1	11028.8	270.78	47.54	37362.4	286.27	55.92	63015.1	566.36	52.42
2	0	1	1	37	55	3250	31	***	0.67	3.8	1.02	4.33	0.89	2.51	9.27	18.53	54	158	21.63	13	7	32	1	1	32156.5	423.8	103.95	82277.1	565.4	84.15	196230	1126.93	51.14
2	0	0					37	***	0.85	4.2	1.45	4.18	0.79	1.98	4.09	8.17	55	160	21.48	13	5	33	1	1	38069.1	491.65	110.65	71671.1	505.07	108.87	135219	471.95	185.7
2	0	0					33	***	0.6	4.2	1.25	3.74	0.84	2.16	6.3	12.6	50	158	20.03	13	5	33	0	0	23249	741.69	99.73	76819	1340.6	69.11	125670	1511.45	67.69
2	0	1	1	38	50	3010	30	***	1.16	4.2	1.09	4.84	0.85	2.38	6.66	13.32	60	162	22.86	13	6	26	1	0	16775.4	279.19	66.25	48934.7	470.28	67.12	119137	1131.39	65.75
2	0	1	1	38	50	2900	35	***	0.63	3.9	0.99	4.03	0.91	2.64	11.07	22.13	54	160	21.09	13	7	28	2	2	55714.1	302.73	53.16	102577	500.58	88.5	152577	893.1	66.67
2	0	1	2	37	50	3250	26	***	0.7	2.6	1.1	4.12	0.9	2.86	10.28	20.55	56	160	21.88	12	8	30	1	0	26979.6	365.12	74.16	65605.6	760.8	71.12	113671	1358.41	68.57
2	0	1	1	40	48	2730	34	***	0.69	3.6	1.24	3.8	0.88	2.68	6.47	12.93	51	155	21.23	13	7	30	2	3	23473	310.98	34.53	59761.4	848.55	65.78	119752	1604.46	90.04
2	0	1	2	38	49	2790	24	***	0.66	3	0.89	3.96	0.9	2.65	10.15	20.3	52.5	158	21.03	14	7	30	3	3	37125.2	786.58	101.35	105411	1193.58	118	190192	1521.55	138.29
2	1	1	2	39	52	3930	30	***	0.96	4	1.18	3.59	0.9	2.73	10.8	21.6	55	162	20.96	13	5	30	1	1	19167.9	329.58	51.83	64853	602.14	92.01	106730	1051.82	121.66
2	0	1	2	37	50	2800	27	***	0.68	4.9	1.23	3.79	0.89	2.65	8.8	17.6	58	162.5	21.96	15	7	28	2	2	17258.8	357.76	71.32	75850	639.22	96.46	148202	1341.23	68.58
2	0	1	1	40	50	2620	31	***	0.67	5.1	1.28	3.96	0.88	2.66	8.72	17.43	50	158	20.03	13	5	30	1	1	40087.2	1554.96	121.03	93861.2	2313.42	113.26	172662	2876.69	92.32
2	1	1	2	38	50	2950	33	***	1.77	4.7	1.22	4.5	0.85	2.15	6.61	13.22	48	160	18.75	13	5	35	2	1	29972.1	376.7	67.01	95390.6	764.42	78.11	174092	1130.31	95.59
2	0	1	1	37	49	2950	30	***	0.39	3.1	0.94	4.39	0.77	1.75	4.34	8.67	47	156	19.31	13	7	32	1	1	21494	898.04	147.71	77586.3	884.21	147.64	137566	1633.27	108.4
2	0	1	1	36	50	2790	32	***	1.25	3.7	1.11	4.23	0.82	2.12	5.87	11.73	56	160	21.88	14	5	60	3	3	25721.7	873.39	133.86	68991.5	1101.13	149.95	118269	1885.42	126.84
2	0	1	1	39	50	3130	26	***	2.13	5	1.31	5.48	0.82	2	6.06	12.12	54	166	19.6	13	7	30	0	0	42287.3	898.23	103.1	71982.6	1351.4	85.76	175134	2365.82	98.59
2	1	1	1	38	49	2830	32	***	1.51	5.9	1.34	4.09	0.83	2.2	5.9	11.8	68	171	23.26	13	6	30	0	0	13690.4	501.36	107.02	42921.5	339.9	80.36	80296.4	1752	97.65
2	0	1	2	38	50	3250	33	***	0.97	5.3	1.43	4.42	0.85	2.63	9.05	18.1	52.5	163	19.76	14	5	26	2	2	38319.1	293.73	106.86	80427.4	368.57	89.92	125864	562.62	96.6
2	1	1	2	39	49	3185	31	***	1.23	4.9	1.3	4.39	0.86	2.41	9.44	18.87	60	160	23.44	13	4	29	0	0	31895	768.77	81.26	55765.7	997.09	95.93	90596.7	1236.55	76.2
2	0	1	2	36	44	2230	22	***	0.51	4.1	0.96	3.96	0.88	2.7	8.05	16.1	58	160	22.66	14	7	33	0	0	27619.7	428.5	33.78	68067.1	703.46	58.9	119734	1220.3	75.1
2	1	1	1	40	50	2960	33	***	2.24	4	0.9	3.05	0.86	2.4	7	14	50	153	21.36	13	4	30	1	1	6796	596.24	169.26	25405.3	693.8	120.2	53795.1	716.26	110.14
2	0	1	1	39	50	3470	29	***	0.53	4.4	1.11	4.52	0.93	2.89	13.95	27.9	53	158	21.23	14	7	30	0	0	46888.3	570.11	87.98	108585	760.91	128.31	142241	1470.94	128.25
2	0	1	1	38	50	3210	34	***	0.67	4.2	1.23	4.45	0.86	2.38	6.97	13.93	57	160	22.27	12	7	28	1	1	51635.3	1032.23	117.34	137575	1321.2	112.21	170898	1997.64	113.03
2	0	1	2	38	51	3770	34	***	0.68	4.6	1.28	4.26	0.85	2.65	6.5	13	48	160	18.75	14	4	30	1	1	30890.8	705.76	84.52	124049	1199.68	151.72	200000	1577.87	86.68
2	0	1	1	39	49	2860	29	***	0.45	3	0.79	3.21	0.86	2.41	7.48	14.96	49	162	18.67	15	7	37	1	1	27250.2	787.91	108.27	106053	901.08	149.67	200000	895.52	107.37
2	1	1	2	38	49	3150	35	***	0.89	4.5	1.26	3.97	0.72	1.54	3.51	7.02	55	160	21.48	17	5	28	1	1	28752.1	1590.83	154.35	123307	356.46	178.99	184998	599.17	146.49
2	1	1	2	38	50	2900	34	***	1.32	4.2	1.01	4.72	0.92	2.76	13.2	26.4	55	160	21.48	13	3	28	2	2	25962.4	313.13	101.8	80532.1	884.18	134.41	116322	1500.74	103.13
2	0	1	2	36	50	2880	35	***	1.47	3.5	0.82	3.09	0.89	2.28	9.56	19.11	53	160	20.7	14	6	26	5	2	19540.3	279.16	56.51	41896.5	340.77	115.89	91475.6	408.47	109.23
2	0	1	1	41	50	3510	28	***	1.21	3.9	1.01	4.25	0.82	2.26	5.57	11.14	52	155	21.64	14	7	60	1	1	31413.2	170.78	54.89	159568	1985.55	116.34	198854	1120.1	40.45
2	0	1	2	40	50	3410	31	***	0.58	3.8	1.04	3.95	0.81	1.92	5.12	10.23	49	161	18.9	14	6	31	0	0	18545.8	196.41	74.1	44123.4	273.35	77.79	100483	1379.85	66.61
2	1	1	1	39	50	3300	38	***	0.95	3	0.9	4.32	0.86	2.29	6.94	13.87	46	157	18.66	13	5	30	0	0	27078	381.11	190.8	134503	821.97	190.8	192078	1062.03	190.8
2	0	1	1	37	50	2760	27	***	0.78	5.3	1.47	4.17	0.87	2.47	7.73	15.46	47	155	19.56	15	7	35	2	2	39806.8	820.53	73.86	92163.5	1089.48	68.05	151350	1736.49	91.03
2	1	1	2	32	42	2100	33	***	2.34	4.6	1.09	4.04	0.77	1.71	4.53	9.05	67.5	168	23.92	13	7	45	1	2	29679.3	175.89	94.15	84300.8	447.17	110.4	140099	614.94	175.67
2	0	1	1	39	50	3380	30	***	0.96	3.6	1.09	2.82	0.79	1.76	4.65	9.29	48	157	19.47	15	5	28	1	1	20143.6	659.66	190.8	58929.1	345.54	92.4	108412	341.17	190.8
2	0	1	1	37	48	2510	36	***	2.39	4.2	0.86	4.39	0.86	2.35	7.3	14.6	53.5	155	22.27	14	5	30	3	3	14961.8	293.54	78.25	35708.3	396.09	73.17	102160	762.06	70.65
2	0	1	1	38	50	3690	33	***	0.54	4.1	1.02	4.48	0.83	2.34	5.82	11.63	50	158	20.03	14	5	28	2	1	10065	181.39	62.85	74299.9	374.56	190.8	180947	616.07	140.38
2	0	1	1	39	50	3450	31	***	1.01	4.1	1.16	4.94	0.91	4.04	10.52	21.03	62	162	23.62	12	7	28	2	1	22357.7	427.37	190.8	61144.9	716.77	189.5	134320	1052.13	144.04
2	0	1	1	40	50	2900	32	***	0.5	5.1	1.28	4.07	0.91	2.85	10.8	21.6	57	162	21.72	13	6	40	1	1	37625.5	403.25	66.66	117163	588.83	80.6	188704	1090.04	87.56
2	0	1	1	38	50	3330	26	***	0.88	3.7	0.87	4.3	0.9	2.73	10.27	20.54	47	157	19.07	14	5	30	2	2	15362	774.42	46.19	54009.6	829.68	87.34	120213	1072.13	157.91
2	1	1	1	39	50	3370	32	***	0.92	3.7	0.86	4.77	0.78	1.89	4.45	8.9	57	165	20.94	15	7	30	0	0	14840.2	252.36	190.8	71074.9	117.48	190.8	108595	371.07	128.09
2	0	1	1	38	50	3150	34	***	0.6	3.8	1.11	4.47	0.84	2.4	6.1	12.2	61.5	161	23.73	12	8	30	1	1	16629.6	406.87	91.71	46858.6	521.58	63.53	67072.1	643.05	69.68
2	0	0					35	***	0.76	4.4	1.11	4.67	0.91	2.65	11.2	22.4	57	162	21.72	13	6	28	3	3	24286.8	532.73	79.75	88474.3	667.49	68.71	166340	1556.99	86.26
2	0	1	2	38	48	2710	37	***	0.53	4.8	1.27	4.78	0.83	2.17	5.82	11.64	51	164	18.96	17	6	30	2	2	39713.1	510.98	71.43	163874	1120.13	114.33	200000	2042.93	114.94
2	1	1	2	38	50	3200	35	***	0.7	5.3	1.64	4.24	0.7	1.35	3.3	6.6	55	157	22.31	14	5	30	5	5	34220.4	320.31	166.23	121982	645.24	186.61	190610	765.81	179.04
2	0	1	1	40	50	3270	30	***	0.8	4.6	0.97	3.58	0.92	3.05	12.2	24.4	56	162	21.34	13	6	30	7	6	29454.1	701.89	72.65	63370	520.7	133.1	101659	1069.39	165.3
2	0	1	2	37	49	2890	27	***	0.89	3.8	1.2	4.32	0.88	2.4	8.78	17.55	56	160	21.88	14	7	30	3	3	11022.5	321.53	56.93	32739.8	513.98	76.19	69043.7	768.93	77.74
2	0	1	2	40	51	3500	27	***	0.45	3.4	0.89	4.48	0.88	2.53	8.2	16.4	54	161	20.83	14	7	30	1	1	13847.9	324.04	158.64	62489	524.74	190.8	166786	599.24	159.49
2	1	1	2	39	48	3180	30	***	0.66	3.8	1.15	4.91	0.86	2.52	7.46	14.92	53.5	158	21.43	12	6	28	2	2	24909.7	954.17	164.28	92151.8	582.81	108.3	183772	815.43	114.97
2	0	0					33	***	0.42	3.5	0.87	4.86	0.89	2.89	8.55	17.1	55	160	21.48	15	3	23	2	2	21523.6	651.95	75.82	54284.4	864.3	66.9	113323	1214.41	52.16
2	0	1	2	37	47	2680	29	***	0.54	3.2	1.02	4	0.87	2.63	7.45	14.89	44	153	18.8	15	6	30	1	1	31170.6	354.15	76.74	113882	833.17	75.34	200000	1363.26	82.21
2	0	1	2	39	50	3490	27	***	1.25	3.4	1.07	4.22	0.79	1.8	4.72	9.43	60	160	23.44	12	7	29	3	3	40429	615.53	80.22	106458	742.51	92.99	200000	1484.88	87.04
2	0	1	2	37	50	3100	35	***	1.03	5.4	1.26	4.61	0.81	2	5.2	10.4	61	162	23.24	13	7	33	1	1	25288.5	698.1	125.72	71132.5	950.46	97.45	100816	1376.28	110.2
2	0	1	1	39	50	3170	31	***	1.05	4.6	1.11	4.34	0.9	2.8	9.81	19.61	61	160	23.83	14	6	35	2	2	50257.6	1342.48	109.36	99550.6	1461.5	91.88	138219	2069.21	75.96
2	0	1	1	39	50	3280	28	***	0.41	3.4	0.91	3.42	0.86	2.3	6.9	13.8	49	155	20.4	15	7	30	2	1	43680	748.82	46.26	143267	1984.64	98.3	200000	3000	99.7
2	0	1	2	39	50	3500	32	***	0.77	3.6	0.87	4.71	0.89	2.7	8.72	17.43	55	160	21.48	15	7	30	2	2	86255.7	602.66	103.37	177848	904.28	85.9	200000	999.18	104.13
2	0	1	1	38	50	2860	27	***	0.45	3.8	1.04	3.75	0.83	1.86	5.72	11.44	51	158	20.43	14	5	26	2	2	30541	387.29	57.47	71285.6	494.22	95.41	168903	1022.71	83.3
2	0	1	2	38	50	4000	32	***	0.54	4	1.31	4.91	0.84	1.96	5.95	11.9	55	162	20.96	13	5	29	2	2	21287.1	547.47	88.72	72312.1	886.3	79.64	180283	1831.74	76.64
2	0	1	1	38	50	2720	27	***	1.42	4.4	1.17	4.83	0.85	2.5	6.45	12.9	52	155	21.64	14	3	28	1	1	94008.4	1003.37	61.06	138438	1287.83	65.41	176813	1429.01	85.12
2	0	1	2	39	50	3690	28	***	1.24	3.8	0.91	4.21	0.84	2.21	6.14	12.27	52.5	157	21.3	16	7	90	2	2	23065	1450.61	83.38	51248.9	1438.56	81.15	118853	1302.92	102.1
2	0	1	2	38	50	2660	29	***	0.57	3.3	0.87	4.14	0.88	2.25	9.17	18.34	51	158	20.43	14	5	37	1	1	25537.8	642.21	98.95	95025	1191.7	96.8	137039	2551.54	89.75
2	0	1	2	41	50	3050	32	***	1.66	4.8	1.09	3.74	0.74	1.78	3.88	7.76	48	155	19.98	15	5	33	1	1	12030	692.56	114.19	125265	1012.78	89.65	200000	1581.16	92.57
2	0	0					33	***	0.59	5.1	1.13	4.26	0.87	2.36	7.77	15.54	46.5	150	20.67	12	6	30	2	2	18841.8	544.64	99.73	62722.9	986.18	116.88	102433	1248.78	131.99
2	0	1	2	38	50	3200	33	***	1.54	4.3	1	4.77	0.86	2.24	7	13.99	48	159	18.99	13	6	30	3	3	32750.4	622.02	65.87	108185	673.39	60.49	185009	759.19	68.66
2	1	1	2	38	50	3400	38	***	1.45	4	1.16	4.2	0.8	1.85	5.1	10.2	60	159	23.73	14	7	31	3	3	48490	330	90.2	88074.9	268.36	158.01	146092	1531.22	181.09
2	0	1	2	34	45	2340	32	***	1.7	4.7	1.27	4.1	0.81	2.12	5.65	11.3	47	157	19.07	13	2	30	1	1	47092.9	769	135.79	94133.8	1107.1	110	179466	1650.7	109.3
2	0	1	1	40	50	3220	25	***	0.46	4.4	1.28	3.74	0.8	1.82	5.1	10.2	50	160	19.53	13	7	30	2	2	30888.3	309.25	75.92	137946	1012.09	82.4	187692	1873.76	127.45
2	0	0					33	***	0.72	4.4	1.14	4.69	0.88	2.49	8.7	17.4	56.6	167	20.29	14	7	30	2	1	35837	327.13	55.45	125913	699.19	85.42	200000	969.27	124.04
2	0	1	2	39	50	2920	36	***	0.95	3.6	1.02	4.3	0.84	2.07	6.25	12.5	49	157	19.88	13	5	25	4	2	13278.2	414.53	114.72	44293.8	536.61	89.5	108275	969.72	92.82
2	0	0					37	***	0.89	4.9	1.08	5.45	0.73	1.47	3.79	7.57	47	157	19.07	13	5	28	6	6	63653	794.11	45.49	101490	842.25	43.04	172472	1063.58	42.51
2	0	1	1	38	50	2950	29	***	0.39	3.9	1.07	4.64	0.88	2.59	9.15	18.3	50	163	18.82	13	9	31	1	1	21890.8	304.91	86.25	108500	738.83	84.67	167283	1018.35	90.14
2	0	1	1	38	49	2980	32	***	0.52	3.4	0.87	4.08	0.87	2.69	7.75	15.5	62	167	22.23	14	5	28	2	2	20793	189.92	46.4	148100	650.74	54.87	200000	929.1	87.25
2	0	0					30	***	1.35	4.2	1.13	4.57	0.84	2.4	6.2	12.4	51	156	20.96	13	7	30	1	1	10690	518	59.47	46232.7	933.98	95.61	78124.8	1130.11	112.3
2	0	0					36	***	0.86	4.3	1.22	4.19	0.82	2.15	5.6	11.2	52	161	20.06	14	7	28	2	2	25308.9	476.3	36.56	55829.2	620.1	54.52	79705.9	808.79	117.44
2	0	1	2	38	50	3160	30	***	0.51	3.5	0.86	4.35	0.9	2.5	10.15	20.3	59	161	22.76	14	7	60	1	1	48209.3	441.06	145.32	127922	863.22	181.56	165969	1017.82	155.3
2	0	1	1	37	50	3000	32	***	0.78	5.4	1.06	4.01	0.85	2.09	6.95	13.9	57	167	20.44	14	7	30	1	1	41627.7	507.47	96.75	126269	844.79	91.53	196870	1422.04	128.3
2	0	1	2	37	50	3200	27	***	0.38	3.6	1.11	4.47	0.86	2.4	7	14	47	150	20.89	13	7	28	1	1	16717	658.17	70.01	119425	1377.35	95.95	193333	1938.86	109.82
2	1	1	2	38	50	3000	29	***	1.43	5.7	1.67	4.9	0.84	2.18	6.29	12.57	48	160	18.75	13	6	45	1	1	27015.6	1066.9	64.49	90728.5	1765.55	57	142350	1544.71	190.8
2	0	1	2	39	50	3840	33	***	0.89	3.3	0.88	4.02	0.88	2.92	8.61	17.21	62	163	23.34	13	4	25	1	1	24471.3	486.31	118.55	122519	975.87	110.2	200000	1179.85	154.92
2	0	1	2	39	50	3100	33	***	0.45	3.4	0.88	4.34	0.91	3.07	10.54	21.08	52	159	20.57	13	4	30	2	2	50350.6	683.99	66.8	166168	1597.22	106.82	200000	2448.11	91.95
2	0	1	2	40	50	4000	30	***	1.04	4.3	0.89	3.76	0.88	2.86	8.37	16.73	65	165	23.88	12	6	30	1	1	29456.4	656.55	51.8	97290.7	1064.26	60.13	163874	1609.49	66.85
2	0	1	1	35	48	2980	33	***	2.09	4.8	1.33	3.96	0.88	2.26	8.68	17.35	60	160	23.44	13	7	34	1	1	32264.3	627.23	56.85	137691	1287.54	91.08	200000	2078.1	63.18
2	0	1	1	38	50	3380	32	***	0.67	2.5	0.68	4.07	0.85	2.6	6.3	12.6	53	155	22.06	14	5	27	2	2	26388.3	723.96	107.78	84312.5	1148.72	79.08	107608	1327.35	75.46
2	0	1	2	39	50	3280	29	***	0.59	3.1	0.79	4.66	0.87	2.55	7.8	15.6	48	160	18.75	13	6	30	1	1	42323.8	584.65	78.45	116986	1052.36	74.93	189089	1484.6	72.01
2	0	0					31	***	0.72	4.3	0.91	4.88	0.92	3.01	12.26	24.51	50	158	20.03	13	6	37	2	1	38637.5	420.19	82.9	168625	834.74	84.74	200000	1622.74	106.12
2	0	1	1	37	50	2900	31	***	0.94	4	0.94	4.68	0.88	2.78	7.8	15.6	65	166	23.59	14	5	28	3	3	36659.5	537.79	90.01	128397	1274.63	78.01	189184	2485.44	100.09
2	0	1	2	37	47	2900	27	***	0.91	3.2	0.71	3.72	0.88	2.5	8.95	17.9	56	165	20.57	12	7	30	1	1	28168.3	1807.27	77.61	69729.8	1845.56	93.76	112683	1959.65	103.66
2	0	1	1	39	50	3200	31	***	1.06	4.1	0.9	4.33	0.78	2.05	5.55	11.1	55	163	20.7	13	7	27	2	2	18838.2	489.97	85.64	124061	1786.33	79.29	197083	2863.1	96.64
2	0	1	1	40	50	3300	31	***	0.8	2.9	0.65	4.14	0.91	3.2	10.45	20.9	59	162	22.48	14	7	36	1	1	23792.9	653.18	190.8	74040.1	785.71	83.09	112133	1161.79	87.82
2	1	0					21	***	1.3	3.4	0.8	4.01	0.82	2.41	6.05	12.1	51.4	163	19.35	13	6	30	4	4	46733	536.12	190.8	86556.6	822.48	190.8	103961	811.38	187.14
2	0	1	1	38	50	3100	36	***	0.39	3.5	0.92	3.85	0.84	2.31	7.3	14.59	50.7	163	19.08	13	7	30	3	3	43209.6	588.38	97.83	152279	1392.92	115.22	200000	2615.59	129.07
2	0	1	1	38	50	3115	30	***	1.14	3.9	1.13	3.6	0.87	2.3	7.45	14.9	50	162	19.05	14	7	30	1	1	39794	951.6	69.14	126609	1290.95	121.3	189992	2195.61	138.73
2	1	1	2	38	50	3500	33	***	1.35	4.4	1.04	3.97	0.81	2.21	5.35	10.7	52	164	19.33	14	7	33	3	1	18932.2	207.75	126.17	45665.8	305.68	144.09	102698	347.98	140.22
2	0	1	1	37	49	2780	25	***	3.56	4	0.8	6.44	0.79	2.58	4.65	9.29	47	157	19.07	14	6	30	1	1	17868.1	335.2	47.51	59920.8	696.72	59.07	107850	1221.32	64.19
2	0	1	2	38	50	3320	31	***	0.44	4.9	1.36	4.16	0.89	2.74	7.97	15.94	53	164	19.71	14	5	28	0	0	18276	601.3	48.13	65863.7	1003.7	56.3	176433	1792.51	46.7
2	0	1	2	38	50	3000	32	***	1.91	3.9	1.11	4.13	0.87	2.23	8	16	58	163	21.83	14	9	30	2	1	62994.9	783.16	65.31	169063	1015.41	56.97	200000	1504.53	88.94
2	0	1	2	39	50	3280	30	***	0.68	5	1.16	4.85	0.86	2.4	6.85	13.7	65	167	23.31	13	7	30	3	3	27597.3	420.76	68.44	83347.4	427.18	60.99	142579	1069.84	87.85
2	1	1	1	38	50	3300	31	***	0.69	3.3	0.95	5.04	0.81	1.35	5.23	10.46	62	169	21.71	13	7	28	1	1	8324.6	311.62	84.01	25585.1	466.77	93.2	70097.3	690.92	78.06
2	0	1	1	38	50	3800	27	***	0.48	4	1.51	3.83	0.82	2.2	5.45	10.9	64	170	22.15	14	6	30	1	1	7598.5	269.45	60.76	63302.7	859.84	83.26	162133	2073.45	62.99
2	0	1	1	37	50	3080	26	***	1.54	5.6	1.28	4.39	0.85	2.25	6.4	12.8	50	160	19.53	13	5	28	2	2	17628.4	662.56	77.54	60236.6	1196.74	73.18	144035	2905.08	62.36
2	1	1	2	39	50	3690	26	***	1.81	3.8	1.3	3.73	0.73	1.6	4.5	9	62.5	168	22.14	14	6	32	1	1	20918.9	1289.78	157.2	46028.8	1741.15	182.3	120699	2121.98	179.8
2	0	1	1	38	50	3230	31	***	0.61	3.8	0.98	3.53	0.88	2.45	7.99	15.97	52	156	21.37	13	5	28	0	0	13936	493.93	36.46	44487.1	867.01	81.74	88434.8	1218.25	76.26
2	1	1	2	39	50	3660	32	***	0.71	3.9	1.06	3.95	0.84	2.4	6.3	12.6	52	160	20.31	14	7	30	2	2	8929.3	320.63	82.89	34103.4	884.3	89.09	128412	400.6	109.6
2	0	0					27	***	1.2	3.5	1.04	3.4	0.91	2.91	16.65	33.3	47	158	18.83	13	5	30	1	1	17095.4	1245.23	158.08	45337.1	2173.52	151.96	122942	2091.63	158
2	1	1	1	38	50	3360	31	***	1.14	3.8	0.9	4.75	0.88	2.61	7.85	15.7	52	150	23.11	11	10	30	0	0	21836.6	686.41	83	63822.4	1093.21	190.8	99439.5	795.8	65.1
2	0	1	2	39	50	2870	30	***	0.77	3.4	0.95	4.24	0.82	2.22	5.97	11.93	51	163	19.2	12	7	30	4	4	22368.7	543.5	190.8	71511.6	555.63	190.8	149025	813.65	190.8
2	0	1	1	39	51	3500	32	***	0.4	3.9	1.05	4.25	0.81	1.93	5.11	10.22	62	161	23.92	12	7	30	2	2	50391.6	1092.85	81.54	150173	2026.1	94.55	200000	2548.12	99.12
2	0	1	2	38	50	3560	28	***	0.59	4.6	1.54	5	0.9	2.73	10.33	20.65	58	160	22.66	13	7	30	0	0	29939.4	554.47	88.38	121441	1132.31	104.81	200000	1467.03	123.51
2	0	1	2	36	50	2600	34	***	0.59	4.5	1.31	4.95	0.79	1.84	4.67	9.33	60	166	21.77	15	5	30	0	0	60791.4	836.67	46.01	104380	932.81	48.61	148516	998.28	64.83
2	1	1	1	37	50	3280	30	***	0.99	3.7	0.93	4.17	0.85	2.28	6.43	12.86	55	164	20.45	13	7	28	3	3	6784.7	412.34	93.33	32861.5	672.64	90.97	78642.4	752.1	89.5
2	1	1	1	38	50	3010	33	***	0.91	4.1	1.02	4.01	0.92	3	14	28	59	160	23.05	15	7	35	3	3	32387.7	510.56	109.22	72268.2	923.51	103.99	126042	1224.83	190.8
2	0	1	1	39	50	3280	32	***	0.54	3.5	0.98	4.16	0.77	1.71	4.34	8.67	56	166	20.32	14	6	53	1	1	39590.3	453.62	74.66	169023	1152.86	128.95	200000	1490.2	117.22
2	1	1	2	39	50	3110	34	***	1.17	4.2	1.05	4.12	0.87	2.6	7.96	15.92	59	160	23.05	13	5	30	4	4	13797	322.2	99.89	50638.7	421.8	121.87	105604	479.91	143.96
2	1	1	2	38	49	2790	33	***	0.89	3.6	1.03	4.53	0.78	1.72	4.57	9.13	53	162	20.2	12	6	28	0	0	21414.4	704.12	106.32	79649.9	763.31	157.2	189179	1221.39	172.85
2	1	1	2	38	49	2900	27	***	0.78	3.9	1.21	4.67	0.89	2.37	9.79	19.57	53	158	21.23	15	7	32	0	0	30177.4	787.76	115.9	84547.8	817.29	143.55	147859	910.19	127.05
2	1	1	2	39	50	3660	27	***	0.45	4.6	1.36	3.93	0.87	2.65	11.28	22.56	57.5	168	20.37	13	7	25	1	1	21044.3	702.64	190.8	62196.6	446.1	170.38	115141	1217.01	190.8
2	0	1	2	38	50	3010	38	***	0.59	4.2	1.03	4.39	0.83	2.29	5.75	11.49	51	163	19.2	13	5	31	1	1	22602	228.1	55.68	60341.1	568.64	71.98	109976	901.72	127.99
2	0	1	1	37	49	2880	34	***	0.76	3.4	0.84	4.73	0.88	2.7	8.5	17	53	158	21.23	15	4	28	3	1	15761	361.28	111.26	33995.9	286.54	76.02	55721.5	412.36	92.56
2	0	1	2	38	50	2610	33	***	0.98	4.5	1.33	3.63	0.87	2.35	7.75	15.5	50	152	21.64	12	4	28	2	2	29187.6	654	86.09	77399.2	699.28	89.2	108189	818.04	94.51
2	1	0					25	***	0.57	3.2	0.89	4.8	0.84	2.24	6.41	12.82	56	160	21.88	13	6	28	0	0	14987	275	50	32321.8	495.69	185.77	51452.2	546.51	152.64
3	0	1	2	39	50	3500	27	***	0.37	4.3	1.1	4.42	0.9	2.86	10.85	21.69	62.5	158	25.04	11	6	28	0	0	34886	752.81	60.9	88104.5	1711.23	56.46	134963	2587.39	71.67
3	0	0					33	***	2.03	4.5	0.78	4.62	0.84	2.23	6.23	12.46	75	165	27.55	14	6	40	0	0	35495.3	340.39	45.14	112004	566.12	46.03	146087	771.43	46.53
3	1	1	2	36	48	2470	34	***	1.26	4.5	1.05	4.31	0.82	2.23	5.55	11.1	66	162	25.15	14	7	30	2	2	31095.3	432.34	69.24	81033.1	552.11	92.9	138648	876.19	109.53
3	0	1	1	39	50	3150	27	***	1.45	4.5	0.76	3.71	0.86	2.75	7.3	14.6	65	158	26.04	15	7	60	0	0	4028.4	318.33	50.54	28976.1	525.09	65.83	127326	711.1	70.86
3	1	1	2	38	50	3100	34	***	1.15	5.3	1.13	4.26	0.78	1.8	5.05	10.1	58	155	24.14	14	7	30	1	1	40875.5	856.53	47.6	125525	1428.88	103.48	196589	1701.66	86.39
3	0	1	1	39	50	3780	30	***	0.43	4.1	1.2	5.5	0.8	1.83	4.85	9.7	69	168	24.45	14	7	39	1	1	33475.5	574.1	57.75	133988	1056.3	76.85	182394	1625.59	87.72
3	0	0					28	***	0.46	4.1	0.89	4.84	0.89	2.63	8.6	17.2	63	153	26.91	13	7	29	1	1	8264.9	542.61	65.44	72262	1084.82	60.82	128772	955.98	66.1
3	0	0					33	***	1.09	4.7	1.13	4.72	0.9	2.11	9.71	19.42	75	165	27.55	16	6	30	3	3	8168.1	355.47	147.59	20043.1	295.61	170.8	35224	355.61	185.2
3	0	0					29	***	0.82	4.1	1.03	3.61	0.83	2.25	6.04	12.08	64	162	24.39	14	5	28	1	1	20359.7	346.04	91.98	70093.6	588.62	71.65	91084.5	773.14	85.44
3	0	1	1	39	50	3180	32	***	1.1	3.7	0.82	6.6	0.9	2.73	10.36	20.71	71.5	161	27.58	12	4	30	4	2	12779.5	1165.84	80.59	47630.3	1004.67	71.43	83042.1	1049	77.61
3	1	0					32	***	1.03	4.3	1.16	3.66	0.79	2	4.8	9.6	66.6	162	25.38	13	6	29	5	5	7024	702.45	53	17455.4	785.41	44.79	41668.3	967.61	59.67
3	1	1	2	40	50	3450	33	***	0.79	4.1	1.12	4.3	0.88	2.79	8.57	17.13	71	168	25.16	13	5	30	4	4	19403.1	191.42	132.82	59255	563.59	159.08	126642	507.81	164.01
3	0	1	2	38	50	2900	33	***	1.01	3.9	1.19	5.6	0.79	1.8	4.75	9.5	75	167	26.89	14	7	30	5	5	24093.8	510.08	59.63	44179.9	653.89	49.81	80645.8	865.09	51.81
3	0	0					30	***	1.54	4.8	0.96	4.13	0.87	2.82	7.35	14.7	62.5	160	24.41	12	7	30	2	2	22714	439.2	61.6	55641	513.62	58.1	118535	926.9	54.83
3	0	0					28	***	1.29	4.7	0.88	5.04	0.85	2.65	6.7	13.4	60	152	25.97	13	7	37	2	2	24983.1	475.77	147.56	85216.6	621.23	148.01	149135	1032.75	110.11
3	0	1	2	38	50	3500	27	***	0.7	4.3	1.01	4.1	0.89	2.85	8.65	17.3	65	160	25.39	14	7	29	2	2	81034	603.69	108.02	139159	1077.79	101.4	171710	1165.15	105.93
3	0	1	1	40	50	3180	30	***	0.89	4.2	0.86	4.38	0.88	2.85	8.65	17.3	68	159	26.9	13	7	27	1	1	36845.3	480.22	63.64	99202.1	959.28	67.09	172228	1296.95	101.74
3	0	1	2	38	50	3350	31	***	1.18	3.5	0.89	4.59	0.93	2.95	13.63	27.25	64	160	25	13	4	30	2	1	42201.8	454.79	71.45	131410	772.8	123.98	182946	1070.41	143.4
3	0	1	1	39	50	3530	30	***	1.18	3.7	1.06	4.63	0.89	2.97	10.29	20.58	63	160	24.61	13	6	35	2	2	15130	427.76	126.4	43519.6	606.12	174.27	118332	687	143.89
3	1	1	2	37	50	4010	33	***	1.94	4.8	0.99	4.42	0.86	2.7	7.25	14.49	71	165	26.08	12	5	30	2	2	9058.9	514.88	94	31834.3	583.85	94.91	51143.3	388.01	52.86
3	0	1	1	38	50	3820	27	***	0.78	3.9	0.78	3.66	0.9	3.1	10.35	20.7	68	163	25.59	15	7	33	1	1	6090.7	595.25	87.54	24097	560.72	93.3	50148.4	761.92	88.9
3	0	1	1	40	50	3150	30	***	0.69	4.2	0.96	4.56	0.78	2	4.64	9.28	61	155	25.39	15	7	45	0	0	14208.4	492.6	108.14	43222.9	831.54	124.7	88450.2	1131.98	106.2
3	0	1	2	38	50	3430	30	***	1.17	3.6	0.85	4.51	0.87	2.45	7.37	14.74	69	160	26.95	13	5	35	1	1	6192.8	264.98	33.53	41414.9	653.35	55.64	77162.9	912.18	56.78
3	0	1	1	40	50	3270	30	***	1.26	4	0.96	4.63	0.92	2.82	12.87	25.73	65	156	26.71	14	6	38	1	1	5373.5	240.14	49.21	28835.6	203.01	53.15	100377	328.8	65.21
3	0	1	1	36	50	3420	26	***	1.13	4.6	1	4.18	0.75	1.81	3.99	7.97	65	162	24.77	14	5	35	2	2	25233	1325.99	94.59	99745.3	1919.47	92.21	153531	2543.1	96.26
3	0	1	1	41	50	3700	36	***	0.6	3.3	0.93	4.71	0.84	2.58	6.27	12.53	64	160	25	12	2	29	2	2	14388.8	502.79	95.02	82006.7	624.31	80.71	150976	963.62	126.63
3	0	1	2	38	50	3450	29	***	0.95	4.3	1.08	4.78	0.9	2.83	10.32	20.64	55	150	24.44	14	6	30	2	2	21870.5	565.45	104.35	84436.8	1559.72	76.92	142385	1008.8	87.4
3	0	1	2	39	50	3430	31	***	0.89	3.7	1.12	4.4	0.91	2.85	11.6	23.2	64.5	160	25.2	15	5	33	1	1	76201	1789.06	129.96	76311.5	1219.26	103.28	89201	1789.06	129.96
3	0	0					34	***	0.78	5.3	1.27	4.89	0.91	3.26	10.56	21.11	60	157	24.34	13	5	35	2	1	3874.3	399.99	125.81	14116.7	512.8	66.91	48493.5	919.69	72.79
3	0	1	1	37	50	2670	31	***	0.79	4.2	1.26	4.01	0.84	2.35	6.05	12.1	65	162	24.77	12	7	50	2	2	24772	512.59	63.41	53011.4	984.58	63.03	95648.1	1113.86	62.87
3	0	1	2	38	50	3010	37	***	1.01	3.5	0.94	4.32	0.88	2.41	7.6	15.19	56.2	153	24.01	13	6	40	0	0	6795.3	538.11	46.34	47188.2	862.28	89.68	108168	888.07	63.09
3	0	1	1	38	50	2840	29	***	0.8	4.6	1.09	5.33	0.92	3.19	12.6	25.2	64	162	24.39	14	6	30	1	1	66352.8	436.34	80	111079	665.94	84.49	141126	993.24	89.82
3	0	1	2	40	50	3300	33	***	1.43	4.3	0.92	3.79	0.91	2.65	10.4	20.8	76	169	26.61	14	4	28	0	0	7831.1	551.35	113.22	41484.9	798.59	57.55	136921	1147.65	75.23
3	0	1	1	40	50	3450	31	***	0.92	3.6	0.9	4.33	0.89	3.1	9	18	70	161	27.01	14	5	32	1	1	25672.6	377.56	88.16	41727.5	572.1	90.89	121652	716.63	128.23
3	0	0					34	***	0.93	2.8	0.76	5.67	0.92	2.84	11.68	23.35	59	150	26.22	13	4	32	3	2	36253	541.51	70.17	90651.5	733.64	82.32	171716	1257.27	81.67
3	0	1	2	40	50	4160	34	***	0.5	3.1	0.91	4	0.86	2.43	7.03	14.06	80	173	26.73	14	5	28	2	2	34666	508.9	104.97	93726.9	842.82	104.89	170060	1719.17	108.5
3	1	1	2	36	50	2550	33	***	0.63	4.1	1.04	3.84	0.81	2.02	5.21	10.41	65	160	25.39	14	5	35	1	1	12178.7	1792.99	190.8	47962	1652.93	182.65	127063	2247.47	163.72
3	0	1	2	39	49	2950	36	***	1.46	3.1	0.69	4.85	0.8	2.05	5.2	10.4	61	156	25.07	13	4	27	3	0	11622.3	169.41	60.52	49034.5	244.47	84.74	89151.9	364.29	74.08
3	1	1	2	40	50	3340	37	***	1.45	4.2	1.12	4.9	0.88	2.17	7.98	15.95	65	160	25.39	15	7	32	0	0	14281.7	542.09	79.93	62133.1	819.55	57.09	100669	1094.02	69.04
3	0	1	1	38	50	3510	26	***	1.09	4.5	1.01	4.65	0.88	2.58	8.09	16.18	67	160	26.17	14	5	30	2	2	18976.2	412.98	53.31	77230.5	641.41	52.75	168700	944.4	68.72
3	0	0					32	***	0.52	3.3	0.89	3.83	0.87	2.81	7.6	15.2	68	162	25.91	14	3	30	2	2	7890.6	536.23	45.1	42366.4	476.42	56.76	70819.9	561.74	71.07
3	0	1	2	38	50	3710	31	***	0.92	4	0.76	4.41	0.85	2.41	6.6	13.2	76	170	26.3	12	6	35	1	1	7314.01	359.71	60.89	37305.3	757.49	90.92	56021.2	1098.09	82.64
3	0	1	1	38	50	3420	33	***	1.02	4.3	1.14	4.63	0.83	2.1	5.88	11.76	62	156	25.48	12	3	28	4	4	55823.5	524.94	90.82	115614	782.32	82.84	153983	982.41	79.01
3	0	1	1	38	50	3210	30	***	1.19	4.3	1.23	4.6	0.89	2.55	8.8	17.6	71	168	25.16	15	6	30	3	3	10232.4	275.05	67.52	57836.6	505.84	55.73	113551	1127.42	91.34
3	0	0					27	***	1.14	4.2	0.88	4.88	0.85	2.26	6.5	13	70	162	26.67	14	6	32	2	2	6488.9	335.91	50.9	19512.7	493.25	56.65	38213.5	552.1	65.5
3	0	1	1	37	48	3120	34	***	0.75	3.4	0.81	4.32	0.9	2.58	10.34	20.67	65	162	24.77	12	3	26	2	1	42829	272.22	52.39	115234	701.93	53.28	200000	1471.33	53.31
3	0	1	2	37	48	3500	33	***	0.9	4.4	1.14	4.58	0.86	2.35	7.2	14.4	65	162	24.77	14	7	25	2	1	57716.4	322.62	80.3	98148.1	535.69	87.9	161425	921.99	80.34
3	0	1	1	39	50	3470	39	***	1.24	4.4	1.11	4.22	0.83	2.01	5.9	11.8	65	158	26.04	14	3	28	1	1	41320.1	762.75	76.56	125702	1188.6	73.5	170349	2265.41	96.59
3	0	1	2	39	59	3400	31	***	0.69	3.6	0.95	4.61	0.81	2.06	5.25	10.5	68	166	24.68	15	7	30	1	1	15704.4	418.4	76.79	51043.2	781.32	55.81	95290	978.48	88.39
3	0	0					35	***	1.58	3.7	0.84	4.45	0.83	1.99	5.98	11.95	75	165	27.55	14	3	29	7	6	14446.2	408.78	47.43	64803.2	643.12	53.35	115824	981.95	52.36
3	0	1	1	38	50	3320	31	***	0.45	3.5	0.93	4.87	0.84	2.35	6.3	12.6	70	165	25.71	14	6	45	2	2	24857.4	361.45	57.94	110152	706.77	55.02	200000	1407.91	77.92
3	1	0					36	***	1.91	4.5	1.2	4.47	0.88	2.5	9.39	18.78	71	165	26.08	13	4	29	2	2	9014.7	217.63	146.93	50460.8	768.02	44.08	83087.2	496.13	126.86
3	0	1	2	38	47	3300	36	***	1.34	4.9	0.97	4.36	0.91	2.92	10.48	20.96	67.5	156	27.74	15	7	35	4	4	66498.2	222	75.69	106294	321.34	67.94	150874	430.4	72
3	0	1	1	39	50	3210	27	***	1.47	4	0.95	3.46	0.85	2.33	6.39	12.77	60.5	158	24.23	14	7	28	1	2	12089	190.82	62.9	38015	437.33	60.9	124530	719.19	97.82
3	1	1	2	38	50	3720	39	***	0.95	4.2	1.33	5.06	0.91	2.85	10.7	21.4	72	171	24.62	14	5	24	3	3	9520.6	554.34	139.31	29315	439.6	145.99	82579.4	622.92	103.32
3	0	1	2	38	50	3510	34	***	1.45	5.5	1.02	4.73	0.88	2.65	8.15	16.3	63	155	26.22	13	7	28	1	1	17447.4	380.92	65.7	56043.1	526.78	98.33	116209	821.62	138.48
3	0	1	2	37	50	3250	39	***	1.54	5.1	0.98	4.44	0.78	1.83	4.63	9.25	64	162	24.39	14	3	26	1	1	62239.3	955.75	72.32	112902	1198.46	87.04	186501	1802.15	81.8
4	0	0					28	***	1.24	4.7	1.1	5.26	0.89	2.59	8.54	17.07	82	158	32.85	14	7	40	0	0	14196	444	58.13	48712.8	711.46	87.22	102378	1033.91	83.73
4	0	1	1	38	50	3250	32	***	1.11	4.7	1.07	3.93	0.89	2.86	8.45	16.9	77	158	30.84	14	5	31	2	2	34731	573.43	86.53	96077	433.13	71.32	132311	1478.71	79.3
4	0	0					28	***	1.12	4.7	1.11	5.78	0.82	2.13	5.96	11.92	72	158	28.84	13	7	35	1	1	21311.6	746.22	119.05	64909.7	714.46	63.55	129530	761.73	112.1
4	0	1	2	39	50	2510	28	***	1.28	4	0.8	4.1	0.92	2.85	13.3	26.6	73	153	31.18	14	6	29	0	0	11939.2	396.71	53.38	34046.2	632.99	57.63	83626.9	829.24	68.31
4	0	1	1	38	50	3270	33	***	0.51	4.2	0.97	4.57	0.85	2.6	6.65	13.3	76	164	28.26	12	7	30	1	1	18717	507.7	86.23	92061.8	1526.47	70.14	158908	1605.5	72.17
4	1	1	2	39	50	4010	37	***	1.64	4.8	0.98	4.68	0.83	2.15	5.8	11.6	80	164	29.74	14	7	29	4	4	39655.1	921.47	120.57	123468	937.42	116.21	182536	1891.5	115.65
4	1	1	2	37	52	4340	34	***	1.72	4.7	1.01	6.09	0.7	1.4	3.25	6.5	83	166	30.12	14	5	60	1	1	71461.6	1172.56	131.48	123452	1153.07	96.42	189204	1286.5	101.72
4	1	1	1	39	50	3550	34	***	0.61	3.4	0.99	3.78	0.93	3.26	14.55	29.1	72.5	160	28.32	14	5	35	1	1	9260.3	401.08	176.35	30833.3	567.28	132.4	81712.7	736.2	125.3
4	1	1	2	36	50	3590	30	***	0.98	5.4	1.4	4.36	0.84	2.09	6.31	12.61	74	162	28.2	15	7	28	1	1	51215.5	1159.23	55.23	126627	1948.57	80.77	187638	2300	109.55
4	1	1	1	40	51	3900	31	***	2.3	5.6	1.27	4.1	0.87	3.4	8.15	16.3	76	156	31.23	14	5	35	5	3	7261	158.32	82.62	36496.3	302.59	91.58	59832.8	453.67	100.44
4	0	0					33	***	1.42	4.7	0.95	5.4	0.9	2.85	9.93	19.86	85	172	28.73	13	3	28	2	1	18505.6	383.58	63.29	32469	416.13	55.14	65613.2	383.87	86.89
4	0	1	2	39	50	3430	24	***	1.08	3.8	0.78	4.44	0.88	2.58	7.95	15.89	74	158	29.64	14	7	28	0	0	37832.2	1023.49	43.1	84420.1	1468.94	61.51	134536	1520	64.54
4	0	1	2	39	50	3680	28	***	0.43	4	1.13	4.54	0.87	2.6	7.3	14.6	81	163	30.49	14	6	30	0	0	17310	428.32	54.71	60841	545.12	44.23	97364.9	1084.29	77.05
4	0	1	1	38	50	3580	31	***	0.82	3.5	0.86	4.34	0.88	2.7	9.95	19.9	70	156	28.76	13	7	28	1	1	23673.2	879.41	101.64	112932	1081.19	80.1	163745	1494.49	80.98
4	0	0					34	***	1.09	3.2	0.81	4.62	0.92	2.32	12.55	25.1	75	160	29.3	14	4	30	1	1	4998.2	129.53	79.33	15782.6	1366.27	85.84	38376.1	1340.65	96.45
4	0	1	2	38	50	3320	32	***	1.08	3.9	1.19	4.76	0.86	2.35	7.1	14.2	70	158	28.04	12	7	30	2	1	36899.4	907.23	56.12	79138.4	1023.82	85.59	176057	1263.01	76.95
4	0	1	2	38	50	3550	36	***	1.53	7.6	1.32	5.7	0.89	2.85	9.45	18.9	74	160	28.91	13	3	30	3	3	44939.7	733.57	76.61	123437	988.62	73.61	200000	1964.84	99.28
4	0	1	2	37	45	2708	28	***	0.67	3.9	0.83	4.72	0.86	2.87	7.25	14.5	80	164	29.74	14	7	40	2	2	35562.3	605.73	113.51	74231	763.8	108.9	101932	992.19	105.47
4	0	0					30	***	1.29	5.2	1.14	4.37	0.79	1.81	4.81	9.62	86	163	32.37	14	7	35	0	0	15671.8	361.29	52.92	39871.3	574.04	100.79	70394.7	453.2	78.5
4	0	1	2	37	50	3190	31	***	0.8	4.1	0.84	4.31	0.88	2.78	8.35	16.7	77.5	162	29.53	12	7	33	2	2	32320	280.93	53	68375.9	445.39	81.07	83531	488.07	70.91
4	1	1	2	37	50	2810	34	***	0.95	4.3	1.25	4.62	0.79	1.97	4.74	9.48	86	164	31.98	13	6	30	1	1	36573.6	396	132.25	90559.3	660.34	142.79	126408	790.88	111.31
4	0	0					28	***	0.81	3.9	0.94	4.82	0.78	1.8	4.45	8.89	75	158	30.04	13	6	28	0	0	4261.1	198.52	93.64	26244	201.24	83.68	74802.4	357.93	91.36

## Sheet: Mouse
Weight during modeling (g)
		D0	D7	D14	D21	D28	28-0
A	1	15.5	19.9	25.3	27.3	30.2	14.7
A	2	15	19.8	24.5	27.4	29.3	14.3
A	3	15.9	20.6	25.8	28	30.8	14.9
A	4	14.9	18.6	25.1	26.2	29.5	14.6
A	5	14.3	18.2	22.9	25.6	29.8	15.5
	AG1	13.9	18.8	21.8	24.6	28.9	15
	AG2	15.6	21.6	26.5	28.6	31.4	15.8
	AG3	15.9	19.6	26	28.9	31.2	15.3
	AG4	16.2	21.4	27.8	29.7	30.1	13.9
	AG5	15.8	21.3	25.9	28.1	31.5	15.7
B	1	16.3	20.9	27.3	31.7	33.6	17.3
B	2	14.5	18.1	26.1	27.8	31.6	17.1
B	3	15.8	21.3	25.2	28.5	32.5	16.7
B	4	15	19.6	26.5	29.7	32.6	17.6
B	5	16.1	21.4	28	31.2	34	17.9
	BG1	15.3	19.6	23.9	27.8	31.7	16.4
	BG2	14.9	19.2	27	30.6	33.1	18.2
	BG3	15.1	19.3	25	28.8	32	16.9
	BG4	15.5	19.7	25.1	28	32.5	17
	BG5	15.9	20.9	27.8	30.4	33.9	18
Weight during pregnancy (g)
		PD1	PD3	PD5	PD7	PD9	PD9-PD1
A	1	30.9	31.2	32.1	33.1	33.8	2.9
A	2	29.9	30.2	30.7	31.6	32.4	2.5
A	3	31.8	32.6	33.9	34.9	36.2	4.4
A	4	29.9	30.2	30.6	31.3	33.3	3.4
A	5	31.1	32.3	32.6	34.3	34.8	3.7
	AG1	29.9	30.9	31.2	33.3	33.9	4
	AG2	33.5	34.1	35.5	36.8	37.3	3.8
	AG3	32.8	33.6	34.5	35.3	36.1	3.3
	AG4	31.9	33.2	34.3	36.5	37.3	5.4
	AG5	31.8	32.6	33.9	34.2	36.1	4.3
B	1	33.6	34.8	35.9	36.6	37.7	4.1
B	2	32.8	33.6	34.2	35	36.5	3.7
B	3	34.2	35.3	36	36.9	37.7	3.5
B	4	33.2	34.5	35.6	36.9	38.2	5
B	5	33.9	34	36.5	36.7	38.1	4.2
	BG1	32.6	33.3	34.6	35.2	37.2	4.6
	BG2	33.3	33.9	34.7	35.6	36.7	3.4
	BG3	32.4	33.3	34.9	36.3	37.5	5.1
	BG4	33.6	34.3	35	36.3	37.5	3.9
	BG5	35.5	35.6	38.3	38.7	40.2	4.7
Uterus and embryo (g)
		Total uterine weight	Net uterine weight	Average embryo weight	Total number of implantations	Normal embryo number	Dead embryo number
A	1	0.878	0.268	0.0508333	12	12	0
A	2	1.014	0.306	0.0505714	14	14	0
A	3	0.797	0.261	0.0487273	11	11	0
A	4	0.82	0.246	0.0441538	13	13	0
A	5	0.861	0.255	0.0466154	13	13	0
B	1	0.906	0.295	0.047	13	13	0
B	2	0.666	0.254	0.0515	9	8	1
B	3	0.873	0.272	0.0546364	11	11	0
B	4	0.841	0.28	0.051	12	11	1
B	5	0.919	0.288	0.0485385	13	13	0
Weight of offspring during BD15 (g)
BD0						BD3						BD6						BD9						BD12						BD15
A	G1	G2	G3	G4	G5	A	G1	G2	G3	G4	G5	A	G1	G2	G3	G4	G5	AG	G1	G2	G3	G4	G5	A	G1	G2	G3	G4	G5	A	G1	G2	G3	G4	G5
	1.2	1.7	1.8	2	1.8		2.3	2.5	2.8	3	2.9		3.2	4.1	4.4	4.9	4.7		4.2	4.4	5.4	6.1	6.4		5.7	6	6.4	7.6	7.3		6.5	5.8	7.5	8.9	8.8
	1.3	1.7	1.8	2	1.6		2.1	2.7	2.7	3	3		3.3	4.1	4	4.9	4.9		4.1	4.4	5.5	6.6	6.5		5.2	6.9	6.6	7.9	7.5		6.3	7.2	6.5	9.3	8.6
	1.3	1.8	1.7	1.8	1.7		2.2	2.9	2.3	3.2	3.2		3.5	3.9	4.2	4.8	4.6		4.5	5.8	5.6	6.8	6.3		5.1	6.4	6.4	7.7	7.4		6.1	6.9	6.6	9	7.8
	1.1	1.7	1.6	1.8	1.6		2.5	2.8	2.7	3.2	3.1		3.1	4.4	4.1	5.4	5.1		4	5.3	5.4	6.5	6.6		5.5	6.5	6.3	7.5	7.7		6.3	6.8	7.6	8.4	7
	1.3	1.4	1.7	1.8	1.8		2.3	3	2.2	3.2	3.1		3.2	3.4	4.1	4.9	5		4.2	6.1	4.9	6.6	6.8		6.1	5.7	6.5	8	8.2		6.9	6.7	6.7	8.7	7.3
	1.2	1.6	1.4	1.9	1.6		2.3	2.7	2.5	3.1	2.8		3.2	4.3	4.3	5	4.5		4.1	4.7	6.5	7.5	6.1		5.8	5.5	5.8	7.7	8		6.7	6.5	6.9	8.5	7.1
	1.4	1.7	1.6	1.7	1.4		2.1	2.6	2.6	3.1	2.9		3.6	3.9	3.7	4.2	4.8		4.5	4.7	6.4	6.3	6.5		5.9	6.4	7.2	7.9	7.9		6.2	6.9	6.1	8.2	6.9
	1.3	1.6	1.7	1.7	1.5		2.4	2.7	2.6	2.7	2.6		3	4	3.5	4.8	4.4		4.2	4.7	5	6.1	6.6		6	6.6	7.2	8.9	7.6		6.1	6	7	9.1	7.5
	1.3	1.8	1.6	1.7	1.7		2.2	2.7	2.8	3	2.7		3.1	3.6	4.1	4.4	4.3		4.4	5.4	6	6.3	5.9		5.9	5.5	6.9	7.8	7.1		6.6	8.1	5.7	10.1	7.3
	1.2	1.7	1.7	1.8	1.3		2.3	2.8	2.4	2.8	2.9		3.2	4.5	3.8	4.9	4.9		4.6	4.9	5.8	5.7	7		6.2	7.3	6.7	7.2	7.3		6	7.5	6.6	8.5	7.8
		1.5	1.6	1.8	1.7			2.1	2.6	2.9	2.8			3.3	4.8	4.9	4.5			5.4	5.8	6.2	6.3			5.7	5.9	7.3	7.2			7.2	6.1	8.5	8.1
		1.7	1.7	1.4	1.4			2.3	2.5	3	3			3.8	3.6	4.9	4.6			6	5.9	5.9	6.1			7.1	5.5	7.9	7.5			7.6	6.8	9.2	7.9
		1.6			1.5			2.6			2.7			3.6			4.5			5.9			6			6.3			8.3			7.2			6.9
		1.6						2.2						3.3						5						5.1						8.6
BD0						BD3						BD6						BD9						BD12						BD15
B	G1	G2	G3	G4	G5	B	G1	G2	G3	G4	G5	B	G1	G2	G3	G4	G5	B	G1	G2	G3	G4	G5	B	G1	G2	G3	G4	G5	B	G1	G2	G3	G4	G5
	2	2	1.8	1.6	1.9		3	3.4	2.6	3.1	3.1		4.7	5.7	3.9	5	4.2		6.2	7.9	5.5	6.6	6.1		7.9	9.8	6.7	7.5	8.5		8.7	11.5	7.5	7.8	8.4
	2.1	1.9	2	1.7	1.8		3	3.7	2.7	3	2.7		4.9	5.5	4.1	4.4	4.5		6.9	7.5	5.7	6.4	6.9		7.5	9.4	6.9	8.2	8.3		8.2	11.2	7.9	9.5	8.7
	2	1.8	1.7	1.8	1.8		2.9	3.7	3	3.2	2.8		4.6	5.9	4.4	4.6	4.8		6.4	8.1	5.9	6.5	7.1		7.7	9.5	6.8	7.9	7.7		8.6	11.5	7.4	10.1	8.2
	2.3	2	1.7	1.8	1.8		3.2	3	2.8	3.2	3.3		4.8	5.7	4.4	4.9	5.2		6.7	7.9	5.3	5.3	6.5		7.2	10.2	7.2	8.2	7		9	10.9	8.1	9.3	9.4
	2.2	1.8	1.9	1.5	2		3.1	3.2	2.9	3	3.3		4.5	5.8	4.8	4.4	4.7		6	8.1	5.6	5.4	6.5		7.9	9.6	7.5	8.2	7.8		9.1	11.5	7.4	8.6	6.8
	2	2	1.7	2	2.1		3.1	3.3	2.9	3.2	2.9		4.8	5.6	4.5	5	4.7		6.6	7.5	5	6.9	5		7.7	10	7.2	7.8	7.9		8.6	11.3	8.2	9.1	9.5
	1.9	1.9	1.7	1.5	2		3	3.4	3.3	2.8	3.3		5	5.6	4.4	4.7	4.9		6.2	7.5	6.2	7.1	6.6		8	9.6	6.6	7.7	5.3		9.4	10.7	8.1	8.3	8.4
	2.2	1.8	1.6	1.7	1.9		2.9	3.2	2.7	2.7	3.3		4.8	5.5	4.4	4.6	5.1		6.4	7.6	6.3	5.7	5.9		8	9.8	6.3	7.6	7		9	11	8.2	8.4	7.7
	2		1.8	1.6	1.8		3.1		3.1	3.1	3.1		4.6		4.4	5	4.8		6.3		6.5	6.1	6.5		8.5		7.5	8.5	7.6		8.6		8.3	8.4	9.3
	2.1		1.7	1.6	1.8		3		3	2.8	3.2		4.7		4.8	5.2	4.8		6.5		5.9	6.6	6.4		7.8		7.3	6.9	7.6		8.6		8.9	8.3	8.9
			1.8	1.8	2				2.9	3.2	3				4.4	5	3.9				5.5	5.9	5.9				7	7.3	5.9				8.1	9.7	8.2
			1.7		1.9				3.1		3				4.1		4.7				6		6.1				7.7		8.2				8.4		7.9
			1.8		1.8				2.8		2.8				4.2		4.5				6.1		6.3				6.6		7.4				8.1		8.2
					1.8						3.1						4.2						5.7						7.3						6.3
